# Supplementary material for: Primary Care Physicians’ Knowledge and Self-Perceived Competence Regarding Chronic Kidney Disease Management in Jazan Province, Saudi Arabia: A Questionnaire-Based Cross-Sectional Study
Source: Healthcare (Basel). 2026 Jul 16;14(14):2140. doi: 10.3390/healthcare14142140 (PMC13409741; doi:10.3390/healthcare14142140)
Supplement: Supplementary file 1 [file healthcare-14-02140-s001.zip]

Archive with 1 entries (1 files):
- healthcare-4382016-supplementary.pdf
